# Supplementary material for: Enhanced Antibacterial Activity through Silver Nanoparticles Deposited onto Carboxylated Graphene Oxide Surface
Source: Nanomaterials (Basel). 2022 Jun 7;12(12):1949. doi: 10.3390/nano12121949 (PMC9228250; doi:10.3390/nano12121949)
Supplement: Supplementary file 1 [file nanomaterials-12-01949-s001.zip]

Archive with 1 entries (1 files):
- nanomaterials-1735674-supplementary.pdf
